# Supplementary material for: Are saving appearance responses typical communication patterns in Alzheimer's disease?
Source: PLoS One. 2018 May 23;13(5):e0197468. doi: 10.1371/journal.pone.0197468 (PMC5965895; doi:10.1371/journal.pone.0197468)
Supplement: S1 Dataset — (XLS) [file pone.0197468.s002.xls]

## Sheet: de-identified data
ID	Age	Sex (1=male, 2=Female)	MMSE score	FAB score	The number of SARs	With SARs (1=with, 0=without)	Diagnose	Grouping diagnose (1=MCI, 2=AD, 3=Mixed, 4=DLB)	anti-dementia drugs	anti-psychotic medications	Estimated disease duration	Education (ys)	GDS	Sum (Refutation of sudden question)	Sum (Disclosure of traits)	Sum (Disclosure of experience)	Sum (Demonstration of a slightest hesitation)	Sum (Appealing of indifference)	Sum (Other)
1	82	2	20	10	19	1	MCI	1	1	0	2	12	4	0	0	0	19	0	0
2	73	1	25	18	6	1	MCI	1	1	1	7	15	3	0	6	0	0	0	0
3	89	2	22	8	3	1	MCI	1	1	0	7	10	3	0	1	0	2	0	0
4	79	2	25	12	3	1	MCI	1	0	0	0.5	12	3	0	3	0	0	0	0
5	71	2	23	15	2	1	MCI	1	1	1	4.5	12	0	1	0	0	1	0	0
6	73	2	24	12	2	1	MCI	1	1	0	6	12	1	0	0	1	0	1	0
7	69	2	23	10	2	1	MCI	1	1	0	4	12	2	2	0	0	0	0	0
8	81	2	29	12	2	1	MCI	1	1	0	5	12	2	1	0	0	0	0	1
9	82	2	21	0	2	1	MCI	1	1	0	6	12	2	2	0	0	0	0	0
10	85	1	25	13	1	1	MCI	1	0	0	4	14	0	0	1	0	0	0	0
11	84	2	24	13	0	0	MCI	1	0	0	1	6	4	0	0	0	0	0	0
12	80	2	29	11	0	0	MCI	1	0	0	4	9	2	0	0	0	0	0	0
13	92	1	21	11	0	0	MCI	1	0	0	0.5	12	7	0	0	0	0	0	0
14	76	1	21	11	0	0	MCI	1	0	0	0.5	16	1	0	0	0	0	0	0
15	77	1	22	15	0	0	MCI	1	0	0	2	9	1	0	0	0	0	0	0
16	78	1	30	15	0	0	MCI	1	1	0	6	12	3	0	0	0	0	0	0
17	60	2	25	18	0	0	MCI	1	1	0	3	12	7	0	0	0	0	0	0
18	66	1	29	15	0	0	MCI	1	0	0	1	12	3	0	0	0	0	0	0
19	72	1	21	17	0	0	MCI	1	1	1	6	16	5	0	0	0	0	0	0
20	71	1	27	14	0	0	MCI	1	0	0	4	12	1	0	0	0	0	0	0
21	68	2	30	18	0	0	MCI	1	0	0	1	9	3	0	0	0	0	0	0
22	81	2	23	13	0	0	MCI	1	1	0	6	9	2	0	0	0	0	0	0
23	81	1	28	11	0	0	MCI	1	1	0	4	12	7	0	0	0	0	0	0
24	74	1	23	11	0	0	MCI	1	0	0	2	12	11	0	0	0	0	0	0
25	70	1	30	17	0	0	MCI	1	0	0	3	12	9	0	0	0	0	0	0
26	80	1	26	14	0	0	MCI	1	1	0	3	12	2	0	0	0	0	0	0
27	72	1	28	16	0	0	MCI	1	0	0	5	10	3	0	0	0	0	0	0
28	77	1	27	9	0	0	MCI	1	0	0	7	16	4	0	0	0	0	0	0
29	53	1	27	17	0	0	MCI	1	0	0	6	12	6	0	0	0	0	0	0
30	73	2	23	12	0	0	MCI	1	1	0	2	12	2	0	0	0	0	0	0
31	82	2	29	12	0	0	MCI	1	0	0	2	9	8	0	0	0	0	0	0
32	72	2	27	11	0	0	MCI	1	1	0	1	12	9	0	0	0	0	0	0
33	87	2	23	13	0	0	MCI	1	1	1	5	13	2	0	0	0	0	0	0
34	73	1	30	13	0	0	MCI	1	0	0	2	12	3	0	0	0	0	0	0
35	73	1	28	18	0	0	MCI	1	1	1	8	12	0	0	0	0	0	0	0
36	82	2	27	18	0	0	MCI	1	0	0	1	12	3	0	0	0	0	0	0
37	82	2	27	16	0	0	MCI	1	0	0	7	16	5	0	0	0	0	0	0
38	69	2	22	13	0	0	MCI	1	0	0	1	12	3	0	0	0	0	0	0
39	75	2	25	12	0	0	MCI	1	0	0	4	9	3	0	0	0	0	0	0
40	80	2	28	16	0	0	MCI	1	0	0	4.5	10	6	0	0	0	0	0	0
41	84	2	25	7	0	0	MCI	1	0	1	1	12	5	0	0	0	0	0	0
42	68	2	27	14	0	0	MCI	1	1	0	2	12	3	0	0	0	0	0	0
43	74	2	26	14	0	0	MCI	1	0	0	4	6	14	0	0	0	0	0	0
44	78	2	26	13	0	0	MCI	1	0	0	3	12	0	0	0	0	0	0	0
45	62	2	25	14	0	0	MCI	1	0	0	2	14	1	0	0	0	0	0	0
46	69	2	28	12	0	0	MCI	1	0	0	1	12	3	0	0	0	0	0	0
47	71	2	25	13	0	0	MCI	1	0	0	1.5	12	3	0	0	0	0	0	0
48	79	1	27	7	0	0	MCI	1	1	0	3.5	12	3	0	0	0	0	0	0
49	94	1	25	14	0	0	MCI	1	1	0	4	14	9	0	0	0	0	0	0
50	80	1	25	15	0	0	MCI	1	0	0	2	12	5	0	0	0	0	0	0
51	74	2	29	10	0	0	MCI	1	1	0	3	12	2	0	0	0	0	0	0
52	71	2	25	14	0	0	MCI	1	0	0	1	12	6	0	0	0	0	0	0
53	80	2	24	12	0	0	MCI	1	1	0	6	16	1	0	0	0	0	0	0
54	80	1	27	18	0	0	MCI	1	0	0	5	16	2	0	0	0	0	0	0
55	61	1	26	13	0	0	MCI	1	0	0	3	16	3	0	0	0	0	0	0
56	90	2	15	6	8	1	AD	2	1	0	6	11	0	2	0	0	0	2	4
57	70	2	18	11	8	1	AD	2	1	0	5	12	1	0	0	2	3	3	0
58	61	2	11	9	8	1	EOAD	2	1	0	8	16	0	0	7	0	0	1	0
59	83	1	15	5	7	1	AD	2	1	0	4	16	2	0	2	0	4	1	0
60	94	2	8	6	6	1	AD	2	1	1	7	15	2	1	0	1	2	2	0
61	80	2	16	10	6	1	AD	2	1	0	5	9	0	0	0	5	1	0	0
62	82	2	20	9	5	1	AD	2	1	0	2	12	3	0	5	0	0	0	0
63	89	2	23	12	5	1	AD	2	1	1	5	9	0	3	1	0	0	1	0
64	87	2	13	11	5	1	AD	2	1	0	7	12	0	1	0	0	0	4	0
65	69	2	17	8	5	1	AD	2	1	0	6	12	2	0	0	1	3	0	1
66	78	2	21	13	5	1	AD	2	1	0	4	12	1	2	0	2	0	1	0
67	77	2	18	13	5	1	AD	2	1	0	4	12	2	0	2	0	1	2	0
68	82	2	18	12	4	1	AD	2	1	0	8	9	1	1	0	0	0	3	0
69	68	2	6	4	4	1	AD	2	1	0	6	9	1	0	1	1	0	2	0
70	87	2	13	7	4	1	AD	2	1	0	4	8	3	1	0	3	0	0	0
71	87	2	9	7	4	1	AD	2	1	0	6	8	1	2	0	1	0	0	1
72	83	2	15	13	4	1	AD	2	1	1	6	10	0	0	0	0	0	4	0
73	73	1	13	8	3	1	AD	2	0	0	2	12	0	1	0	0	0	2	0
74	78	2	22	12	3	1	AD	2	1	0	4	15	1	0	2	0	0	1	0
75	83	1	16	9	3	1	AD	2	1	1	10	9	6	2	0	0	1	0	0
76	88	2	15	8	3	1	AD	2	1	0	5.5	9	2	2	0	0	0	1	0
77	89	2	18	13	3	1	AD	2	1	0	6	10	2	0	0	0	0	3	0
78	70	2	19	14	3	1	AD	2	1	1	3.5	14	0	1	1	0	1	0	0
79	62	2	11	11	3	1	AD	2	1	0	7	12	2	0	0	0	0	3	0
80	83	2	17	7	3	1	AD	2	1	0	3	12	3	2	1	0	0	0	0
81	76	2	20	15	3	1	AD	2	1	0	7	12	3	2	0	0	0	0	1
82	59	1	16	9	3	1	AD	2	1	0	4	13	6	1	0	0	0	2	0
83	56	2	17	13	3	1	AD	2	1	0	2	12	3	0	0	0	2	1	0
84	70	2	19	15	3	1	AD	2	1	0	6	12	2	1	1	1	0	0	0
85	77	2	7	6	2	1	AD	2	1	0	3	9	4	1	0	0	1	0	0
86	71	2	16	8	2	1	AD	2	1	0	9	9	1	0	0	0	1	0	1
87	77	2	18	13	2	1	AD	2	1	0	5	12	1	0	0	0	2	0	0
88	82	2	18	11	2	1	AD	2	0	1	0.5	12	6	0	0	0	0	1	1
89	89	2	12	11	2	1	AD	2	1	0	6	10	7	0	0	0	0	2	0
90	74	1	18	11	2	1	AD	2	1	0	6	16	1	0	0	0	0	2	0
91	70	2	19	15	2	1	AD	2	1	0	8	12	0	1	1	0	0	0	0
92	92	2	18	16	2	1	AD	2	1	0	8	10	4	1	0	0	1	0	0
93	77	2	20	12	2	1	AD	2	1	0	1.5	9	7	1	0	0	0	1	0
94	78	2	15	8	2	1	AD	2	1	0	7	15	4	0	0	0	1	0	1
95	86	2	18	11	2	1	AD	2	1	0	5.5	10	3	0	0	0	0	2	0
96	82	2	22	13	2	1	AD	2	1	0	5	12	7	1	0	0	0	1	0
97	71	2	18	10	2	1	AD	2	1	0	7	12	0	0	0	2	0	0	0
98	62	2	20	15	2	1	AD	2	1	0	2	12	3	0	2	0	0	0	0
99	69	2	19	15	1	1	AD	2	1	0	6	12	1	0	1	0	0	0	0
100	76	2	15	15	1	1	AD	2	1	0	9	12	2	1	0	0	0	0	0
101	62	2	24	11	1	1	AD	2	0	0	0.5	14	3	0	0	1	0	0	0
102	81	1	21	12	1	1	AD	2	1	0	3	16	2	0	0	0	1	0	0
103	71	1	20	12	1	1	AD	2	1	0	4	16	3	1	0	0	0	0	0
104	91	2	12	9	1	1	AD	2	1	0	8	8	1	0	0	0	0	1	0
105	55	1	17	10	1	1	AD	2	0	0	4	13	3	0	1	0	0	0	0
106	84	2	7	3	1	1	AD	2	1	0	7	9	2	0	0	0	1	0	0
107	74	2	23	14	1	1	AD	2	1	0	3	12	2	0	0	0	1	0	0
108	88	2	20	13	1	1	AD	2	1	0	7	10	1	1	0	0	0	0	0
109	85	2	19	15	1	1	AD	2	1	0	10	12	0	0	0	1	0	0	0
110	82	1	24	12	1	1	AD	2	1	0	4	16	2	1	0	0	0	0	0
111	70	2	15	9	1	1	AD	2	1	0	5	12	1	0	0	0	0	0	1
112	87	2	9	4	1	1	AD	2	1	0	4.5	12	10	1	0	0	0	0	0
113	76	2	20	15	1	1	AD	2	1	0	6	9	3	0	0	0	0	1	0
114	78	2	20	14	1	1	AD	2	1	0	7	12	2	1	0	0	0	0	0
115	78	2	21	9	1	1	AD	2	1	0	3	12	1	0	0	0	0	1	0
116	74	2	23	7	1	1	AD	2	1	0	2	12	8	0	1	0	0	0	0
117	91	1	12	5	1	1	AD	2	1	0	4	8	7	0	1	0	0	0	0
118	86	1	14	8	0	0	AD	2	1	0	3	12	3	0	0	0	0	0	0
119	87	2	21	15	0	0	AD	2	1	0	7	12	3	0	0	0	0	0	0
120	61	1	7	3	0	0	AD	2	1	0	6	16	2	0	0	0	0	0	0
121	72	2	17	14	0	0	AD	2	1	1	4	9	3	0	0	0	0	0	0
122	63	2	14	7	0	0	AD	2	1	0	9	12	2	0	0	0	0	0	0
123	81	2	19	12	0	0	AD	2	1	0	5	12	2	0	0	0	0	0	0
124	90	2	16	10	0	0	AD	2	1	0	6	12	2	0	0	0	0	0	0
125	77	2	16	6	0	0	AD	2	1	1	10	12	1	0	0	0	0	0	0
126	81	2	24	12	0	0	AD	2	1	0	4	9	5	0	0	0	0	0	0
127	83	2	18	8	0	0	AD	2	1	0	8	12	3	0	0	0	0	0	0
128	75	1	25	14	0	0	AD	2	1	0	2.5	14	3	0	0	0	0	0	0
129	89	2	15	7	0	0	AD	2	1	0	6	8	3	0	0	0	0	0	0
130	73	2	0	0	0	0	AD	2	1	0	2.5	12	3	0	0	0	0	0	0
131	79	2	17	12	0	0	AD	2	0	0	1	9	6	0	0	0	0	0	0
132	74	2	19	12	0	0	AD	2	1	0	6	12	4	0	0	0	0	0	0
133	84	2	22	10	0	0	AD	2	1	0	4.5	8	8	0	0	0	0	0	0
134	83	2	22	9	0	0	AD	2	1	0	3	12	3	0	0	0	0	0	0
135	81	2	19	10	0	0	AD	2	1	0	5	12	2	0	0	0	0	0	0
136	70	2	20	6	0	0	AD	2	1	0	6	9	2	0	0	0	0	0	0
137	84	2	22	16	0	0	AD	2	1	0	8	12	2	0	0	0	0	0	0
138	71	1	21	11	0	0	AD	2	0	0	4	9	2	0	0	0	0	0	0
139	70	2	24	12	0	0	AD	2	1	1	6	12	1	0	0	0	0	0	0
140	79	1	21	14	0	0	AD	2	1	0	1.5	12	1	0	0	0	0	0	0
141	85	2	11	13	0	0	AD	2	1	0	11	10	1	0	0	0	0	0	0
142	84	2	24	11	0	0	AD	2	1	0	7	12	5	0	0	0	0	0	0
143	52	2	10	7	0	0	AD	2	1	1	3	12	2	0	0	0	0	0	0
144	78	2	14	15	0	0	AD	2	1	0	5	12	7	0	0	0	0	0	0
145	55	1	19	10	0	0	AD	2	1	0	5	12	9	0	0	0	0	0	0
146	83	2	18	9	0	0	AD	2	0	0	4.5	9	4	0	0	0	0	0	0
147	78	2	19	11	0	0	AD	2	1	1	3	12	6	0	0	0	0	0	0
148	76	2	22	12	0	0	AD	2	1	0	2	9	7	0	0	0	0	0	0
149	89	2	11	8	0	0	AD	2	1	0	6	12	6	0	0	0	0	0	0
150	62	1	17	10	0	0	AD	2	1	0	5	13	11	0	0	0	0	0	0
151	85	2	17	10	0	0	AD	2	1	0	7	8	0	0	0	0	0	0	0
152	80	1	15	9	0	0	AD	2	1	0	7	16	4	0	0	0	0	0	0
153	66	2	18	9	0	0	AD	2	1	0	8	12	1	0	0	0	0	0	0
154	76	2	15	11	0	0	AD	2	0	0	2	12	2	0	0	0	0	0	0
155	68	2	19	13	0	0	AD	2	1	0	7	16	1	0	0	0	0	0	0
156	64	2	17	11	0	0	AD	2	1	0	5	12	2	0	0	0	0	0	0
157	85	2	23	8	0	0	AD	2	0	0	3	12	3	0	0	0	0	0	0
158	74	2	18	12	0	0	AD	2	1	0	6	12	1	0	0	0	0	0	0
159	87	1	19	14	0	0	AD	2	1	0	7	11	2	0	0	0	0	0	0
160	85	2	21	12	0	0	AD	2	1	0	5	12	3	0	0	0	0	0	0
161	75	1	20	11	0	0	AD	2	1	0	4	14	3	0	0	0	0	0	0
162	82	2	16	12	0	0	AD	2	1	0	1.5	9	3	0	0	0	0	0	0
163	84	2	19	10	5	1	AD with CVD	3	1	0	4	9	3	0	1	0	0	4	0
164	90	1	13	9	2	1	AD with CVD	3	1	0	4.5	12	3	1	1	0	0	0	0
165	64	2	8	3	2	1	AD with CVD	3	1	0	7	14	2	0	2	0	0	0	0
166	85	1	22	10	1	1	AD with CVD	3	0	0	2	12	3	0	1	0	0	0	0
167	78	1	25	11	1	1	AD with CVD	3	0	0	1	16	6	1	0	0	0	0	0
168	83	2	22	9	1	1	AD with CVD	3	1	0	7	12	7	0	1	0	0	0	0
169	86	2	27	11	1	1	AD with CVD	3	1	0	3	11	1	0	0	0	1	0	0
170	76	2	21	12	1	1	AD with CVD	3	1	0	4	12	0	0	0	1	0	0	0
171	78	2	20	12	0	0	AD with CVD	3	0	1	1	12	7	0	0	0	0	0	0
172	88	2	15	9	0	0	AD with CVD	3	1	0	5	10	2	0	0	0	0	0	0
173	89	2	13	9	0	0	AD with CVD	3	1	0	11	8	4	0	0	0	0	0	0
174	87	2	22	12	0	0	AD with CVD	3	1	0	4	9	1	0	0	0	0	0	0
175	82	2	24	14	0	0	AD with CVD	3	1	0	3	9	3	0	0	0	0	0	0
176	89	2	15	6	0	0	AD with CVD	3	1	0	3	10	9	0	0	0	0	0	0
177	89	1	13	9	0	0	AD with CVD	3	1	0	8	8	3	0	0	0	0	0	0
178	85	1	26	11	0	0	AD with CVD	3	0	0	3	6	3	0	0	0	0	0	0
179	88	2	21	8	4	1	DLB	4	1	1	5	16	7	0	1	2	1	0	0
180	82	2	19	6	4	1	DLB	4	1	0	2	12	3	1	3	0	0	0	0
181	86	2	13	9	4	1	DLB	4	1	0	7	8	2	0	4	0	0	0	0
182	88	1	6	4	2	1	DLB	4	1	0	5	9	4	0	0	2	0	0	0
183	85	2	24	8	2	1	DLB	4	1	0	6	9	4	0	0	0	2	0	0
184	74	2	2	4	1	1	DLB	4	1	1	10	9	1	0	0	0	0	1	0
185	79	2	19	7	0	0	DLB	4	0	1	1.5	9	0	0	0	0	0	0	0
186	80	2	26	10	0	0	DLB	4	0	0	5.5	12	5	0	0	0	0	0	0
187	76	1	23	10	0	0	DLB	4	0	0	1.5	16	2	0	0	0	0	0	0
188	86	2	20	12	0	0	DLB	4	1	0	5	7	8	0	0	0	0	0	0
189	69	2	30	16	0	0	DLB	4	0	0	0	12	2	0	0	0	0	0	0
190	78	2	28	16	0	0	DLB	4	1	1	0.5	12	4	0	0	0	0	0	0
191	84	2	14	9	0	0	DLB	4	1	0	2	12	9	0	0	0	0	0	0
192	83	2	0	0	0	0	DLB	4	1	1	4.5	12	0	0	0	0	0	0	0
193	78	1	24	14	0	0	DLB	4	1	0	4	12	0	0	0	0	0	0	0
194	76	1	27	15	0	0	DLB	4	0	1	7	12	0	0	0	0	0	0	0
195	90	1	26	6	0	0	DLB	4	1	0	4	11	3	0	0	0	0	0	0
196	83	1	28	11	0	0	DLB	4	1	0	1.5	12	5	0	0	0	0	0	0
197	76	1	11	1	0	0	DLB	4	1	0	5	9	3	0	0	0	0	0	0
198	84	2	18	15	0	0	DLB	4	1	0	3.5	8	5	0	0	0	0	0	0
199	81	1	18	4	0	0	DLB	4	1	0	2	12	4	0	0	0	0	0	0
200	73	1	30	16	0	0	DLB	4	0	0	2	16	3	0	0	0	0	0	0
201	87	1	14	6	0	0	DLB	4	1	0	7	11	11	0	0	0	0	0	0
202	93	2	27	13	0	0	DLB	4	1	0	3	12	5	0	0	0	0	0	0
203	73	2	30	18	0	0	DLB	4	0	1	2	12	3	0	0	0	0	0	0
204	67	1	27	17	0	0	DLB	4	0	0	6	16	8	0	0	0	0	0	0
205	80	1	19	11	0	0	DLB	4	1	0	6	9	4	0	0	0	0	0	0
206	87	2	25	10	0	0	DLB	4	1	0	6	14	4	0	0	0	0	0	0
207	85	2	3	3	0	0	DLB	4	1	1	14	12	8	0	0	0	0	0	0
208	67	1	25	14	0	0	DLB	4	0	1	2	14	5	0	0	0	0	0	0
